# Supplementary material for: The hexokinase Gene Family in Cotton: Genome-Wide Characterization and Bioinformatics Analysis
Source: Front Plant Sci. 2022 May 16;13:882587. doi: 10.3389/fpls.2022.882587 (PMC9149573; doi:10.3389/fpls.2022.882587)
Supplement: Supplementary file 1 [file Table_1.XLS]

## Sheet: GhHXK引物（qRT-PCR）
Supplementary Table 1. Primer sequences for qRT-PCR.
Forward name	F (5'→3')	Reverse name	R (5'→3')
GhHXK1F	TGGAGTGGGGTAACTTTAGGTC	GhHXK1R	GCAGCTTCCTCAGTCATCCTA
GhHXK2F	TGCACACCGTTGGATCAGTC	GhHXK2R	CGTCCATTGCCACTACCGTTC
GhHXK3F	CGCATCAGAGGGTGGCAGCAA	GhHXK3R	ACAGCCCTTTCTCATCACCAG
GhHXK4F	AACGGAGTATGACCAAGCACT	GhHXK4R	TCCTCAGCCATCCTACACAGA
GhHXK5F	ATGTTGAACGTGCCCATGCGA	GhHXK5R	AGCCATCCTACGCAAGACTTT
GhHXK6F	TGCAACAGTTATGGCGGTGG	GhHXK6R	TGCGTTGACATTTCCCCCATT
GhHXK7F	GATGCTATGACCGTCGAGATG	GhHXK7R	GTGGGGAGATTATCGACGTAG
GhHXK8F	CCAGGAAGCTCGTTGTGAAGA	GhHXK8R	CTACTTCTTCCGCCCGTGATG
GhHXK9F	AACAGTTTGAGGAGGTGCCGA	GhHXK9R	GCATCACAGGGAATGAGAAGGT
GhHXK10F	TCCCAGTGAAGCAAACATCCA	GhHXK10R	TTCCAGCCGTTCCAGAGACAG
GhHXK11F	CTGATGCCATGACCGTTGAGA	GhHXK11R	CAGCCCTTTCTCATCACCAGT
GhHXK12F	GGTGCTCGTCTTTCGGCTG	GhHXK12R	TACCGTCTTTTGTTTCTCCCCT
GhHXK13F	CGATGCTGAGACTTTACACCCT	GhHXK13R	TCCTCAGCCATCCTACGCAAG
GhHXK14F	TGGTTCTGGCATTGGAGCTG	GhHXK14R	TCTTGCAGCCATAGGTCGAAC
GhHXK15F	GTTATGGCGGTGGTAGCTCTT	GhHXK15R	TGGGGACGGGAGTTAAGCAAT
GhHXK16F	GGATGCTATGACCGTCGAGATG	GhHXK16R	ACAGCCCTTTCTCATCACCAGT
GhHXK17F	GAGCAACAACCCATTCCCGAG	GhHXK17R	TCGTGATCGGAGATTGCACAG
