# Supplementary material for: The hexokinase Gene Family in Cotton: Genome-Wide Characterization and Bioinformatics Analysis
Source: Front Plant Sci. 2022 May 16;13:882587. doi: 10.3389/fpls.2022.882587 (PMC9149573; doi:10.3389/fpls.2022.882587)
Supplement: Supplementary file 2 [file Table_2.XLS]

## Sheet: Sheet1
Supplementary Table 2. Detailed information about HXK proteins from G. arboretum, G. raimondii, G. anomalum, G. stocksii, G. longicalyx and G. rotundifolium genomes.
Species	Gene ID	Gene Name	Chromosome	Strand	Number of amino acids	Molecular weight (kDa)	Theoretical pI	Instability index	Aliphatic index	Grand average of hydropathicity (GRAVY)
G. arboretum	Ga02G0539.1	GaHXK1	Ga_Chr02:10181217-10182741	+	87	10.1675	5.69	67.64	39.2	-1.162
	Ga05G1402.1	GaHXK2	Ga_Chr05:12428921-12432635	-	501	54.7333	6.49	37.98	91.52	-0.08
	Ga06G0049.1	GaHXK3	Ga_Chr06:249963-252368	-	495	53.0877	5.27	40.67	90.85	0.001
	Ga06G0682.1	GaHXK4	Ga_Chr06:11648454-11656225	-	510	54.8781	6.34	33.74	94.12	-0.006
	Ga09G0968.1	GaHXK5	Ga_Chr09:61385844-61390611	+	473	51.6707	5.85	32.73	95.03	-0.022
	Ga10G2396.1	GaHXK6	Ga_Chr10:121734681-121737627	-	470	51.2322	7.18	30.86	93.94	-0.051
	Ga11G3558.1	GaHXK7	Ga_Chr11:119634949-119637251	+	492	53.8788	6.87	32.25	89.21	-0.138
	Ga13G2433.1	GaHXK8	Ga_Chr13:119522005-119526175	-	498	54.1693	5.96	28.42	95	-0.037
	Ga13G2653.1	GaHXK9	Ga_Chr13:122446707-122450493	+	504	54.8382	7.1	46.03	99.37	0.038
G. raimondii	Gorai.006G096800.1	GrHXK1	Gr_Chr06:33627077-33632411	+	496	54.0195	6.55	31.48	93.77	-0.055
	Gorai.007G057600.1	GrHXK2	Gr_Chr07:4097668-4099965	-	492	53.6816	7.63	34.88	90.39	-0.121
	Gorai.009G137700.1	GrHXK3	Gr_Chr09:10401373-10405625	-	498	53.9499	5.74	34.99	92.83	-0.064
	Gorai.010G004700.1	GrHXK4	Gr_Chr10:203280-206018	-	491	52.6353	5.8	38.02	89.39	-0.025
	Gorai.010G077400.1	GrHXK5	Gr_Chr10:11185286-11192766	-	498	53.6426	6.09	32.9	93.82	-0.021
	Gorai.011G070700.1	GrHXK6	Gr_Chr11:6410504-6413686	+	497	54.4	7.66	30.72	94.73	-0.037
	Gorai.013G230400.1	GrHXK7	Gr_Chr13:54890509-54895313	-	498	54.025	5.88	29.74	94.04	-0.052
	Gorai.013G251900.1	GrHXK8	Gr_Chr13:56952682-56957056	+	505	54.9924	6.49	47.32	99.17	0.025
G. anomalum	Goano.005G290000	GanHXK1	B05:73672373-73672522	+	265	29.0831	5.35	34.33	85.77	-0.167
	Goano.006G188500	GanHXK2	B06:81668884-81669155	+	498	53.7927	6.1	31.69	94.4	-0.032
	Goano.006G256200	GanHXK3	B06:97458215-97458501	+	495	52.9617	5.99	40.59	90.26	-0.014
	Goano.009G112700	GanHXK4	B09:48574669-48574940	+	519	56.4832	5.81	34.29	94.12	-0.02
	Goano.010G232100	GanHXK5	B10:92002537-92002808	+	497	54.3078	6.31	31	95.92	-0.008
	Goano.011G054500	GanHXK6	B11:4742974-4743291	-	521	57.3798	7.22	35.87	91.69	-0.121
	Goano.013G027600	GanHXK7	B13:2699050-2699430	-	504	54.8593	7.1	45.69	100.34	0.036
	Goano.013G052600	GanHXK8	B13:5947620-5947891	+	509	55.2032	5.8	29.81	93.34	-0.043
G. stocksii	Gosto.005G131400	GstHXK1	E05:13547322-13547371	-	536	59.1502	8.47	35.26	100.22	0.054
	Gosto.006G166400	GstHXK2	E06:98710468-98710815	-	531	57.1916	5.92	33.62	93.3	0.027
	Gosto.006G234800	GstHXK3	E06:118214269-118214555	+	492	52.7293	5.5	41.07	92.2	0.019
	Gosto.009G172000	GstHXK4	E09:25621714-25622058	-	469	51.3191	5.95	34.69	91.09	-0.152
	Gosto.010G211900	GstHXK5	E10:105065688-105066032	-	497	54.3868	6.79	30.68	94.53	-0.043
	Gosto.011G053600	GstHXK6	E11:5204779-5205096	-	492	53.7767	6.87	33.67	90.2	-0.117
	Gosto.013G219500	GstHXK7	E13:109907268-109907615	-	498	54.026	5.88	30.37	94.04	-0.048
	Gosto.013G241000	GstHXK8	E13:113588441-113588712	+	505	55.0335	7.1	47.47	99.96	0.021
G. longicalyx	Golon.005G140100	GloHXK1	F05:10815193-10815615	-	610	66.8134	6.69	38.11	96.57	0.056
	Golon.006G079100	GloHXK2	F06:14612942-14613289	-	531	57.2148	6.2	32.97	96.42	0.08
	Golon.009G101800	GloHXK3	F09:50246815-50247086	+	496	53.9604	6.08	33	93.97	-0.048
	Golon.010G069400	GloHXK4	F10:6683391-6683662	+	497	54.3779	6.86	31.54	95.31	-0.032
	Golon.011G057700	GloHXK5	F11:4092273-4092590	-	521	57.4018	7.22	36.72	90.21	-0.135
	Golon.013G248500	GloHXK6	F13:91652245-91652592	-	509	55.3154	5.96	29.24	94.3	-0.045
	Golon.013G273300	GloHXK7	F13:94506621-94506892	+	504	54.7902	6.74	45.3	100.34	0.043
G. rotundifolium	Grot_06G019700.1	GroHXK1	K06:174499499-174499770	+	498	53.6746	6.05	34.33	94.02	-0.028
	Grot_06G027370.1	GroHXK2	K06:203137026-203137312	+	495	52.9887	5.81	37.99	90.85	0.002
	Grot_09G011610.1	GroHXK3	K09:101067129-101067400	+	496	53.9634	6.08	33.7	93	-0.064
	Grot_10G021820.1	GroHXK4	K10:157446177-157446521	-	497	54.3138	6.59	31.12	94.93	-0.036
	Grot_11G033990.1	GroHXK5	K11:181612436-181612719	+	492	53.8969	6.87	31.79	89.59	-0.127
	Grot_13G002060.1	GroHXK6	K13:1649017-1649397	-	504	54.8863	7.06	45.3	98.99	0.022
	Grot_13G003570.1	GroHXK7	K13:3563510-3563781	+	498	53.9879	5.88	29.86	92.85	-0.056
	Grot_13G034150.1	GroHXK8	K13:184282145-184282246	+	517	56.7127	7.25	33.54	100.35	0.001
