# Supplementary material for: The hexokinase Gene Family in Cotton: Genome-Wide Characterization and Bioinformatics Analysis
Source: Front Plant Sci. 2022 May 16;13:882587. doi: 10.3389/fpls.2022.882587 (PMC9149573; doi:10.3389/fpls.2022.882587)
Supplement: Supplementary file 3 [file Table_3.XLS]

## Sheet: Sheet1
Supplementary Table 3. The adenosine phosphate binding domain sequences of HXK proteins in cotton species.
>GhHXK1
RMLRVQLGGKGRGIVNQQFEEVSIPPSLMTGSSDALFDY
>GhHXK2
RAARLAGAGIVGILQKIEEDTEDAIFGKRTVVAMDGGLYER
>GhHXK3
RGARLSAAGIVGILKKLGRDTVKDGEKQKSAVALDGGLYEH
>GhHXK4
RGARLSAAGLLGILKKMGRDTIKEGEKQKTVIAMDGGLYEH
>GhHXK5
RGARLSAAGILSILKKMGRDTMREGEKQRTVIAMDGGLYEH
>GhHXK6
RGARLAGAGTVAIVKKLGRIANRRSVIIMEGGLYEH
>GhHXK7
RGARLSAAGIAGILKKIGRDTLKDGEKQKSVVSLDGGLYEH
>GhHXK8
RAARLAAAGIVGILKKIGRDGSGGITGGRSRSDIKMRRTAVAVEGSLYTQ
>GhHXK9
RVLRVQLGGKGRGIVNQQFEEVPIPPSLMTGSSDALFDY
>GhHXK10
RAARLAGAGIVGILQKIEKDTKDAIFGKRTVVAMDGGLYER
>GhHXK11
RVLRVHLGGKESRVVKQEFEEVSIPAHLMTGSSDELFDY
>GhHXK12
RGARLSAAGLLGILKKMGRDTIKEGEKQKTVIAMDGGLYEH
>GhHXK13
RVLRLHLGGKGRGIVSKQFEEVSIPRSLMTGTSDALFDF
>GhHXK14
RGARLSAAGILSILKKMGRDTMREGEKQRTVIAMDGGLYEH
>GhHXK15
RGARLAGAGTVAIVKKLGRIANRRSVIIMEGGLYEH
>GhHXK16
RGARLSAAGIAGILKKIGRDTLKDGEKQKSVVSLDGGLYEH
>GhHXK17
RAARLAAAGIVGILKKIGRDGSGGITGGRSRSDIKMRRTAVAVEGSLYTQ
>GanHXK2
RVLRVHLGGKESRVVKQEFEEVSIPPHLMTGSSDELFDY
>GanHXK7
RVLRVELGGQRSDLDPDVEQQPIPEQLMTGRSEDLFDF
>GanHXK5
RVLRLHLGGKGRGIVSKQFEEVSIPRSLMTGTSDALFDF
>GanHXK3
RVLRVELGGKDKRVIAIESDQVSIPQELMSATSEELFDF
>GanHXK8
RVLRVHLGGKEHRVVKQEFEEVSIPPHLMTGSSDALFDY
>GanHXK4
RVLRVLLGGKDGGILKQQFKEVSIPPNKMTGSSAALFDY
>GanHXK1
RVLRVQLGGKGRGIVNQQFEEVSIPPNLMTGSSDALFDY
>GanHXK6
RIFRNYLHSGVWEMLGNELSDNIVVEHSHGGAGTGPLFLA
>GstHXK2
RVLRVHLGGKESRVVKQEFEEVSIPPHLMTGSSDELFDY
>GstHXK7
RVLRVHLGGKEHRVVKQEFEEVSIPPHLMTGSSDALFDY
>GstHXK4
RVLRVLLGGKDGGILKQQFKEVSIPPNKMTGSSAALFDY
>GstHXK5
RVLRLHLGGKGRGIVSKQFEEVSIPRSLMTGTSDALFDF
>GstHXK3
RVLRVELGGKDKRVIAIESDQVSIPQELMSATSEELFDF
>GstHXK8
RVLRVELGGQRSDLDPDVEQQPIPEQLMTGRSEDLFDF
>GstHXK1
RGARLSAAGVVGILKKMGRDTIKGGGKQKTVIAMDGGLYEH
>GstHXK6
RIFRNYLHSGVWEMLGNELSDNIVVEHSHGGAGTGPLFLA
>GloHXK2
RVLRVHLGGKESRVVKQEFEEVSIPPHLMTGSSDELFDY
>GloHXK3
RVLRVLLGGKDGGILKQQFKEVSIPPNKMTGSSAALFDY
>GloHXK7
RVLRVELGGQRSDLDPDVEQQPIPEQLMTGRSEDLFDF
>GloHXK4
RVLRLHLGGKGRGIVSKQFEEVSIPRSLMTGTSDALFDF
>GloHXK6
RVLRVHLGGKEHRVVKQEFEEVSIPPHLMTGSSDALFDY
>GloHXK1
RVLRVQLGGKGRGIVNQQFEEVSIPPSLMTGSSDALFDY
>GloHXK5
RIFRNYLHSGVWEMLGNELSDNIVVEHSHGGAGTGPLFLA
>GroHXK1
RVLRVHLGGKESRVVKQEFEEVSIPPHLMTGSSDELFDY
>GroHXK7
RVLRVHLGGKEHRVVKQEFEEVSIPPHLMTGSSDALFDY
>GroHXK4
RVLRLHLGGKGRGIVSKQFEEVSIPRSLMTGTSDALFEF
>GroHXK3
RVLRVLLGGKDGGILKQEFKEVSIPPNKMTGSSAALFDY
>GroHXK2
RVLRVELGGKDKRVIAVESDQVSIPQELMSATSEELFDF
>GroHXK6
RVLRVELGGQRSDLDPDVEQQPIPEQLMTGRSEDLFDF
>GroHXK8
RLLRVKLGRKEVSIPPSLMIGSFDEALFDY
>GroHXK5
RGARLAGAGTVAIVKKLGRIANRRSVIIMEGGLYEH
>GrHXK1
RGARLSAAGLLGILKKMGRDTIKEGEKQKTVIAMDGGLYEH
>GrHXK2
RGARLAGAGTVAIVKKLGRIANRRSVIIMEGGLYEH
>GrHXK3
RGARLSAAGVLGVLKKMGRDTIKGGEKQKTVIAMDGGLYEH
>GrHXK4
RAARLAGAGIVGILQKIEKDTKDAIFGKRTVVAMDGGLYER
>GrHXK5
RGARLSAAGIVGILKKLGRDTVKDGEKQKSVVALDGGLYEH
>GrHXK6
RGARLSAAGILSILKKMGRDTMREGEKQRTVIAMDGGLYEH
>GrHXK7
RGARLSAAGIAGILKKIGRDTLKDGEKQKSVVSLDGGLYEH
>GrHXK8
RAARLAAAGIVGILKKIGRDGSGGITGGRSRSDIKMRRTAVAVEGSLYTQ
>GaHXK1
RPVPRRESPWGMPEGEHRQPKAHRCNDRAEDVIQACFEGNPFKTVPGPFKLFWQ
>GaHXK2
RGARLSAAGVLGILKKMGRDTIKGGEKQKTVIAMDGGLYEH
>GaHXK3
RAARLAGAGIVGILQKIEEDTEDAIFGKRTVVAMDGGLYER
>GaHXK4
RGARLSAAGIAGILKKLGRDTVKDGEKQKSAVALDGGLYEH
>GaHXK5
RGARLSAAGLLGILKKMGRDTIKEGEKQKTVIAMDGGLYEH
>GaHXK6
RGARLSAAGILSILKKMGRDTMREGEKQRTVIAMDGGLYEH
>GaHXK7
RGARLAGAGTVAIVKKLGRIANRRSVIIMEGGLYEH
>GaHXK8
RGARLSAAGIAGILKKIGRDTLKDGEKQKSVVSLDGGLYEH
>GaHXK9
RAARLAAAGIVGILKKIGRDGSGGITGGRSRSDIKMRRTAVAVEGSLYTQ
