# Supplementary material for: The hexokinase Gene Family in Cotton: Genome-Wide Characterization and Bioinformatics Analysis
Source: Front Plant Sci. 2022 May 16;13:882587. doi: 10.3389/fpls.2022.882587 (PMC9149573; doi:10.3389/fpls.2022.882587)
Supplement: Supplementary file 4 [file Table_4.XLS]

## Sheet: Sheet1
Supplementary Table 4. The glucose-binding domain sequences of HXK proteins in cotton species
>GhHXK1
LGFTFSFPVMQSSI
>GhHXK2
IGFTFSFPVKQTSI
>GhHXK3
LGFTFSFPVRQTSI
>GhHXK4
LGFTFSFPVMQTSI
>GhHXK5
LGFTFSFPVLQSSI
>GhHXK6
LGFTVSSGDDQSTA
>GhHXK7
LGFTFSFPVRQTSI
>GhHXK8
LGFTFSFPVKQTSV
>GhHXK9
LGFTFSFPVMQSSI
>GhHXK10
IGFTFSFPVKQTSI
>GhHXK11
LGFTFSFPVRQTSI
>GhHXK12
LGFTFSFPVMQTSI
>GhHXK13
LGFTFSFPVLQSSI
>GhHXK15
LGFTVSSGDDQSTA
>GhHXK16
LGFTFSFPVRQTSI
>GhHXK17
LGFTFSFPVKQTSV
>GanHXK2
LGFTFSFPVRQTSI
>GanHXK7
LGFTFSFPVKQTSV
>GanHXK5
LGFTFSFPVLQSSI
>GanHXK3
IGFTFSFPVKQTSI
>GanHXK8
LGFTFSFPVRQTSI
>GanHXK4
LGFTFSFPVMQTSI
>GanHXK1
LGFTFSFPVMQSSI
>GanHXK6
LGFTVSSGDDQST
>GstHXK2
LGFTFSFPVRQTSI
>GstHXK7
LGFTFSFPVRQTSI
>GstHXK4
LGFTFSFPVMQTSI
>GstHXK5
LGFTFSFPVMQTSI
>GstHXK3
IGFTFSFPVKQTSI
>GstHXK8
LGFTFSFPVKQTSI
>GstHXK1
LGFTFSFPVMKSSI
>GstHXK6
LGFTVSSGDDQST
>GloHXK2
LGFTFSFPVRQTSI
>GloHXK3
LGFTFSFPVMQTSI
>GloHXK7
LGFTFSFPVKQTSV
>GloHXK4
LGFTFSFPVLQSSI
>GloHXK6
LGFTFSFPVRQTSI
>GloHXK1
LGFTFSFPVMQSSI
>GloHXK5
LGFTISSGDDQST
>GroHXK1
LGFTFSFPVRQTSI
>GroHXK7
LGFTFSFPVRQTSI
>GroHXK4
LGFTFSFPVLQSSI
>GroHXK3
LGFTFSFPVMQTSI
>GroHXK2
IGFTFSFPVKQTSI
>GroHXK6
LGFTFSFPVKQTSV
>GroHXK8
LGFTFSFPVMQSSI
>GroHXK5
LGFTVSSGDDQST
>GrHXK1
LGFTFSFPVMQTSI
>GrHXK2
LGFTVSSGDDQST
>GrHXK3
LGFTFSFPVMQSSI
>GrHXK4
IGFTFSFPVKQTSI
>GrHXK5
LGFTFSFPVRQTSI
>GrHXK6
LGFTFSFPVLQSSI
>GrHXK7
LGFTFSFPVRQTSI
>GrHXK8
LGFTFSFPVKQTSV
>GaHXK2
LGFTFSFPVMQSSI
>GaHXK3
IGFTFSFPVKQTSI
>GaHXK4
LGFTFSFPVRQTSI
>GaHXK5
LGFTFSFPVMQTSI
>GaHXK6
TWFTFSFPVLQSSI
>GaHXK7
LGFTVSSGDDQST
>GaHXK8
LGFTFSFPVRQTSI
>GaHXK9
LGFTFSFPVKQTSV
