# Supplementary material for: The hexokinase Gene Family in Cotton: Genome-Wide Characterization and Bioinformatics Analysis
Source: Front Plant Sci. 2022 May 16;13:882587. doi: 10.3389/fpls.2022.882587 (PMC9149573; doi:10.3389/fpls.2022.882587)
Supplement: Supplementary file 5 [file Table_5.XLS]

## Sheet: Sheet1
Supplementary Table 5. Gene duplication events of HXK genes in G. hirsutum, G. arboretum and G. raimondii.
Species	Gene ID	Gene name	Duplication type
G. hirsutum	GhM_A05G1470.1	GhHXK1	WGD/segmental
	GhM_A06G0048.1	GhHXK2	WGD/segmental
	GhM_A06G0798.1	GhHXK3	WGD/segmental
	GhM_A09G1097.1	GhHXK4	WGD/segmental
	GhM_A10G0721.1	GhHXK5	WGD/segmental
	GhM_A11G0599.1	GhHXK6	WGD/segmental
	GhM_A13G2576.1	GhHXK7	WGD/segmental
	GhM_A13G2808.1	GhHXK8	WGD/segmental
	GhM_D05G1484.1	GhHXK9	WGD/segmental
	GhM_D06G0045.1	GhHXK10	WGD/segmental
	GhM_D06G0803.1	GhHXK11	WGD/segmental
	GhM_D09G1032.1	GhHXK12	WGD/segmental
	GhM_D10G0700.1	GhHXK13	WGD/segmental
	GhM_D10G0701.1	GhHXK14	dispersed
	GhM_D11G0594.1	GhHXK15	WGD/segmental
	GhM_D13G2490.1	GhHXK16	WGD/segmental
	GhM_D13G2694.1	GhHXK17	WGD/segmental
G. arboreum	Ga02G0539.1	GaHXK1	singleton
	Ga05G1402.1	GaHXK2	WGD/segmental
	Ga06G0049.1	GaHXK3	dispersed
	Ga06G0682.1	GaHXK4	WGD/segmental
	Ga09G0968.1	GaHXK5	WGD/segmental
	Ga10G2396.1	GaHXK6	WGD/segmental
	Ga11G3558.1	GaHXK7	dispersed
	Ga13G2433.1	GaHXK8	WGD/segmental
	Ga13G2653.1	GaHXK9	dispersed
G. raimondii	Gorai.006G096800.1	GrHXK1	tandem
	Gorai.007G057600.1	GrHXK2	dispersed
	Gorai.009G137700.1	GrHXK3	WGD/segmental
	Gorai.010G004700.1	GrHXK4	tandem
	Gorai.010G077400.1	GrHXK5	WGD/segmental
	Gorai.011G070700.1	GrHXK6	WGD/segmental
	Gorai.013G230400.1	GrHXK7	WGD/segmental
	Gorai.013G251900.1	GrHXK8	tandem
