# Supplementary material for: The hexokinase Gene Family in Cotton: Genome-Wide Characterization and Bioinformatics Analysis
Source: Front Plant Sci. 2022 May 16;13:882587. doi: 10.3389/fpls.2022.882587 (PMC9149573; doi:10.3389/fpls.2022.882587)
Supplement: Supplementary file 6 [file Table_6.XLS]

## Sheet: Sheet1
Supplementary Table 6. KaKs analysis and divergence time of segmentally duplicatped HXK gene pairs of three cotton species
Gene pairs				Ka	Ks	Ka/Ks	Duplication time（MYA）
Gene ID	Gene name	Gene ID	Gene name
GhM_A11G0599.1	GhHXK6	GhM_D11G0594.1	GhHXK15	0.00895079	0.0378611	0.236411	7.28098
GhM_D13G2694.1	GhHXK17	GhM_A13G2808.1	GhHXK8	0.00876906	0.071836	0.122071	13.8146
GhM_A06G0048.1	GhHXK2	GhM_D06G0045.1	GhHXK10	0.0126575	0.0445926	0.283847	8.5755
GhM_A10G0721.1	GhHXK5	GhM_D10G0701.1	GhHXK14	0.00827584	0.0260907	0.317195	5.01744
GhM_A05G1470.1	GhHXK1	GhM_D05G1484.1	GhHXK9	0.0115727	0.0190209	0.608422	3.65787
GhM_D09G1032.1	GhHXK12	GhM_A09G1097.1	GhHXK4	0.00708594	0.0376895	0.188008	7.24798
GhM_A13G2576.1	GhHXK7	GhM_D13G2490.1	GhHXK16	0.00886408	0.0608728	0.145616	11.7063
GhM_A06G0798.1	GhHXK3	GhM_D06G0803.1	GhHXK11	0.0296523	0.0535271	0.553968	10.2937
GhM_A10G0721.1	GhHXK5	GhM_D10G0700.1	GhHXK13	0.00458694	0.0522686	0.087757	10.0517
GhM_D10G0701.1	GhHXK14	GhM_D10G0700.1	GhHXK13	0.889265	1.64258	0.541384	315.881
Ga05G1402.1	GaHXK2	GhM_A05G1470.1	GhHXK1	0.0418109	0.051028	0.819372	9.81308
Ga06G0049.1	GaHXK3	GhM_A06G0048.1	GhHXK2	0.000897264	0.00815594	0.110013	1.56845
Ga06G0682.1	GaHXK4	GhM_A06G0798.1	GhHXK3	0.00665445	0.00973334	0.683676	1.8718
Ga09G0968.1	GaHXK5	GhM_A09G1097.1	GhHXK4	0.00279166	0.00596951	0.467654	1.14798
Ga10G2396.1	GaHXK6	GhM_A10G0721.1	GhHXK5	0.00282106	0.00883481	0.319312	1.699
Ga11G3558.1	GaHXK7	GhM_A11G0599.1	GhHXK6	0.00267332	0.00570675	0.468448	1.09745
Ga13G2433.1	GaHXK8	GhM_A13G2576.1	GhHXK7	0.00441859	0.0226167	0.195369	4.34937
Ga13G2653.1	GaHXK9	GhM_A13G2808.1	GhHXK8	0.00174518	0.022266	0.0783786	4.28192
Gorai.006G096800.1	GrHXK1	GhM_D09G1032.1	GhHXK12	0.000882027	0.011399	0.0773774	2.19212
Gorai.007G057600.1	GrHXK2	GhM_D11G0594.1	GhHXK15	0.00447011	0.00851984	0.524671	1.63843
Gorai.009G137700.1	GrHXK3	GhM_D05G1484.1	GhHXK9	0.00909212	0.0148094	0.613941	2.84796
Gorai.010G004700.1	GrHXK4	GhM_D06G0045.1	GhHXK10	0.0115262	0.031659	0.364073	6.08827
Gorai.010G077400.1	GrHXK5	GhM_D06G0803.1	GhHXK11	0.0259471	0.0135327	1.91736	2.60244
Gorai.011G070700.1	GrHXK6	GhM_D10G0701.1	GhHXK14	NA	0.026062	0	5.01192
Gorai.013G230400.1	GrHXK7	GhM_D13G2490.1	GhHXK16	0.00441843	0.0254953	0.173304	4.90294
Gorai.013G251900.1	GrHXK8	GhM_D13G2694.1	GhHXK17	0.00174537	0.00550296	0.317169	1.05826
